# Supplementary material for: The association of weight loss with changes in the gut microbiota diversity, composition, and intestinal permeability: a systematic review and meta-analysis
Source: Gut Microbes. 2022 Jan 18;14(1):2020068. doi: 10.1080/19490976.2021.2020068 (PMC8796717; doi:10.1080/19490976.2021.2020068)
Supplement: Supplemental Material [file KGMI_A_2020068_SM1647.zip]

Archive with 2 entries (1 files):
- supplementary/
- supplementary/supplementary data.pdf
